# Supplementary material for: Endothelial dysfunction in ME/CFS patients
Source: PLoS One. 2023 Feb 2;18(2):e0280942. doi: 10.1371/journal.pone.0280942 (PMC9894436; doi:10.1371/journal.pone.0280942)
Supplement: S3 File — Patients and PORH controls. (XLSX) [file pone.0280942.s003.xlsx]

## Sheet: S4 File. Study file. Patients a
Patient_control	Age_inclusion	Sex	AlvGrad	FSmean0	FSmean64_80	treatment_group	Stepsmean_0m	Stepsmean_18m	BPhvilsys	BPhvildia	function0_baseline	function64_80w	SF36PF_0	SF36PF_18	FSS_0m	FSS_18m	PORH_0m	PORH_18m	BMI
0	33	1							125	65							1907.3
0	20	1							110	65							3126.1
0	21	1							120	60							1552.3
0	23	1							120	55							3266.38
0	22	1							110	55							807.73
0	51	1							130	70							1150.47
0	37	1							120	60							2673.5
0	22	1							115	55							2725.4
0	24	2							115	65							8158.3
0	49	1							105	55							1456.1
0	53	1							120	60							2786.7
0	46	1							110	70							1555.1
0	40	1							120	70							2806.3
0	27	1							120	70							1011.09
0	29	2							110	60							2349.4
0	63	1							105	60							2338.35
0	23	1							100	60							2661.6
0	38	1							100	58							3038.2
0	43	1							110	70							1724.95
0	52	1							128	90							1362.85
0	41	1							120	65							2788.3
0	41	1							145	90							1740.2
0	43	2							120	80							2153.8
0	36	2							120	80							1865.1
0	30	1							110	60							1103.9
0	41	1							115	70							1022.17
0	37	2							120	75							1161.6
0	40	1							120	65							1073.7
0	51	1							95	60							1536.7
0	39	1							105	70							3341.2
1	35.2745	1	3	3	2.1875	0	1479	1941	142	96	15	15	25	30	58	59	281.3	1854	23.5294
1	28.4326	1	1	3	2.75	0	3713	2984	115	66	30	28.75	55	65	63	63	1153.1	2823	25.2363
1	24.6489	2	3	3		0	2491		123	76	15	15.9	10	18.58	60	60	2578.26		22.206
1	26.0205	1	5	3	4.75	0	1075	2862	125	81	8	23.875	5	75	61	56	302.8	1448	19.5502
1	43.4114	1	1	3	3.96875	0	3448	2998	122	62	30	30	30	30	61	61	2094.3	1242.4	20.6612
1	33.4401	1	5	3	5.4375	0	989	2944	114	63	7	19.875	0	30	58	58	540.3	2762.5	22.6326
1	43.2307	1	5	3	2.03125	0	2891	3443	130	71	8	8.25	20	35	61	61	2628.3	1917.5	27.9099
1	50.2259	1	3	3	6	0	5307	11984	131	75	18	63.75	30	90	61	25	3108	1045.8	27.968
1	38.9405	1	1	3	2.28125	0	13306	15166	110	75	40	35	70	70	55	56	1561	2740	19.8791
1	50.4285	1	3	3	4.03125	0	2627	4611	117	67	14	22	20	15	62	61	399	1319	28.1801
1	29.306	1	4	3	4.875	0	2686	2214	110	69	13	20	30	25	61	61	1524	3547.5	25.5296
1	33.8973	1	1	3	2	0	2884	3461	120	70	20	20	30	30	60	61	1393	1699.4	31.8878
1	34.4586	2	3	3	2.65625	0	2921	4009	133	79	12	12.625	25	20	54	51	378	1911.26	21.5029
1	50.2834	1	2	3	4.90625	0	4398	7221	115	72	17	30.5	25	35	57	57	2178	3410.4	22.0408
1	19.0582	1	2	3	4.53125	0	746	783	101	67	18	28.875	30	45	63	59	1657	1384.8	21.1463
1	21.6372	1	4	3	1.21875	0	3425	1234	101	62	12	7.875	15	15	63	63	1241		20.0288
1	31.0691	2	2	3	3	0	5539	5911	127	61	20	20	45	30	63	61	1773	958.2	23.2356
1	18.9185	2	2	3	3.375	0	1363	1066	135	85	20	23.25	35	65	59	59	56		23.4568
1	32.6379	1	5	3	3	0	1361	1638	136	92	7	6.875	0	5	63	63	1777	1447.79	21.3039
1	33.8344	1	3	3	3.8125	0	4464	3992	132	71	18	26.75	30	50	60	60	1167	2007.5	23.533
1	41.8207	1	2	3	3.125	1	3795	3775	128	73	18	19	45	50	59	59	2332.9	1486	23.6915
1	35.5729	1	2	3	1.0625	1	1623	748	114	63	25	14	40	15	55	56	866.1	2597.5	19.2672
1	31.3402	1	5	3	1.4375	1	1394	618	104	77	15	9.25	20	10	63	63	341.75	1027.6	19.052
1	39.8412	2	5	3	4.625	1	2206	4917	118	75	8	17.125	15	35	63	52	1623.5	1128	22.4712
1	39.6249	1	1	3	3	1	5379	6277	117	69	35	35	65	55	45	54	1861.9	4972.3	20.0155
1	40.7748	2	4	3	3.46875	1	3558	4129	125	80	10	12.375	25	25	57	63	504.1	2206.5	28.3782
1	40.4189	1	4	3	4	1	1196	1081	140	86	11	12	30	66.6667	57	57	565.7	532.5	27.852
1	34.7734	1	5	3	3	1	1389	1487	117	72	7	6.375	15	5	63	63	849.35	2516.3	22.9819
1	40.4901	1	2	3	3	1	3454	4914	121	58	19	22	50	70	61	61	1417	1049.6	23.4236
1	36.7803	1	1	3	2.6875	1	4423	5009	131	72	30	28	60	50	58	57	1981	2823.3	25.5922
1	30.7324	2	1	3	2.625	1	5086	7113	134	71	30	25.375	70	75	63	59	1462	481.8	25.9259
1	49.4593	1	2	3	2.59375	1	2112	2089	140	90	25	28.125	20	30	60	58	2377	2571.3	24.4898
1	53.9932	1	2	3	4.4375	1	2790	4932	150	100	20	21	15	50	63	57	951	433.7	26.7036
1	21.0951	1	1	3	3.71875	1	3409	3426	129	79	40	47.5	75	65	61	58	1365	2076.6	18.8324
1	44.961	1	4	3	2.375	1	777	640	124	85	12	10.5	0	10	63	59	761	1015.1	24.0165
1	31.5291	1	3	3	2.5	1	4707	3558	100	57	22	21.5	75	75	53	60	1535	1723	25.7276
1	21.3936	1	5	3	2	1	1946	592	111	68	7	3.75	0	0	58	57	1627	936.26	18.7955
1	40.2218	1	3	3	6	1	2089	7615	96	76	18	75.5	55	95	62	19	647	1871.5	23.3355
1	45.4401	1	5	3	6	1	686	5079	157	99	8	58.125	10	80	63	18	1963	1061.8	24.3141
		Coding:
		Patient_control: 0= control, 1= patient
		Sex: 1= female, 2= male
		AlvGrad: ME/CFS severity, 5 categories. 1= mild, 2= mild/moderate, 3= moderate, 4= moderate/severe, 5= severe
		BPhvilsys: Systolic BP at rest
		BPhvildia: Diastolic BP at rest
		function0_baseline: total function level at baseline
		function64_80w: total function level, mean 64-80 weeks
