# Supplementary material for: Endothelial dysfunction in ME/CFS patients
Source: PLoS One. 2023 Feb 2;18(2):e0280942. doi: 10.1371/journal.pone.0280942 (PMC9894436; doi:10.1371/journal.pone.0280942)
Supplement: S4 File — Patients and FMD controls. (XLSX) [file pone.0280942.s004.xlsx]

## Sheet: S5 File 3
Patient_control	Age_inclusion	Sex	BPhvilsys	BPhvildia	FMD_0m	FMD_mm_pre_0m	FMD_mm_post_0m	FMD_18m	FMD_mm_pre_18m	FMD_mm_post_18m	BMI	FMD_etter_Nitro	FMD_Nitro_prosent	FMD_Nitro_ratio
1	35.2745	1	142	96	3.58	3.03	3.14	4.14	3.09	3.22	23.53	3.84	26.88	0.13
1	41.8207	1	128	73	4.65	2.65	2.77	7.45	2.65	2.85	25.24	3.06	15.28	0.3
1	28.4326	1	115	66	4.33	2.94	3.06	2.96	3.13	3.23	22.21	3.38	14.93	0.29
1	24.6489	2	123	76	4.4	4.25	4.44	#NULL!	#NULL!	#NULL!	19.55	5.46	28.45	0.15
1	35.5729	1	114	63	6.39	2.66	2.83	7.9	2.71	2.92	20.66	3.57	34.21	0.19
1	31.3402	1	104	77	-0.35	1.88	1.88	9.3	1.92	2.1	22.63	2.54	35.16	-0.01
1	26.0205	1	125	81	4.89	3.16	3.31	2.7	2.96	3.04	27.91	3.59	13.79	0.35
1	39.8412	2	118	75	2.45	4.41	4.51	-0.3	3.87	3.86	27.97	5.28	19.82	0.12
1	39.6249	1	117	69	11.87	2.34	2.61	0.3	2.29	2.29	19.88	2.96	26.84	0.44
1	40.7748	2	125	80	-1.25	3.98	3.93	1.5	4.14	4.2	28.18	4.84	21.57	-0.06
1	40.4189	1	140	86	-2.07	2.73	2.68	0.7	2.8	2.82	25.53	3.6	31.52	-0.07
1	43.4114	1	122	62	6.52	2.74	2.92	5.1	2.61	2.74	31.89	3.46	26.34	0.25
1	33.4401	1	114	63	7.55	2.6	2.8	10.6	2.64	2.92	21.5	3.03	16.65	0.45
1	34.7734	1	117	72	4.1	2.92	3.04	6.9	2.89	3.09	22.04	3.78	29.54	0.14
1	43.2307	1	130	71	1.9	2.9	2.95	7	2.79	2.99	21.15	3.38	16.75	0.11
1	50.2259	1	131	75	8.14	3.08	3.33	12.1	2.98	3.34	20.03	3.74	21.39	0.38
1	38.9405	1	110	75	5.56	2.8	2.96	2	3.21	3.27	23.46	3.36	19.99	0.28
1	40.4901	1	121	58	6.88	2.85	3.04	7.6	2.74	2.95	21.3	3.35	17.61	0.39
1	50.4285	1	117	67	5.6	2.77	2.92	0.3	2.86	2.87	23.53	3.21	15.93	0.35
1	36.7803	1	131	72	6.74	3.11	3.32	8.8	3.11	3.38	23.69	3.82	22.82	0.3
1	29.306	1	110	69	5.61	2.9	3.06	4.5	2.88	3.01	19.27	3.88	33.91	0.17
1	30.7324	2	134	71	1.66	2.49	2.53	-2.4	2.59	2.53	19.05	3.13	26.03	0.06
1	33.8973	1	120	70	4.3	3.06	3.19	6.6	3.01	3.21	22.47	3.81	24.67	0.17
1	49.4593	1	140	90	2.84	3.2	3.29	3.8	3.42	3.55	20.02	3.98	24.34	0.12
1	53.9932	1	150	100	9.01	3.04	3.31	4.3	3.17	3.31	28.38	3.71	22.18	0.41
1	21.0951	1	129	79	4.95	2.5	2.63	2.8	2.57	2.64	27.85	3.24	29.64	0.17
1	34.4586	2	133	79	2.99	3.26	3.36	0.2	3.26	3.26	22.98	3.91	19.7	0.15
1	50.2834	1	115	72	13.52	3.2	3.63	8.7	3.29	3.57	32.93	3.91	22.03	0.61
1	44.961	1	124	85	10.92	2.77	3.08	4.7	3.04	3.18	23.42	3.64	31.16	0.35
1	19.0582	1	101	67	2.69	3.32	3.41	1.6	3.26	3.32	25.59	3.95	18.85	0.14
1	21.6372	1	101	62	5.72	2.45	2.6	#NULL!	#NULL!	#NULL!	25.93	3.21	30.88	0.19
1	31.0691	2	127	61	8.74	3.75	4.07	7.7	3.69	3.98	24.49	4.61	23.1	0.38
1	31.5291	1	100	57	2.73	3.29	3.38	2.5	3.09	3.17	26.7	3.79	15.14	0.18
1	18.9185	2	135	85	2.75	3.56	3.65	#NULL!	#NULL!	#NULL!	18.83	4.06	14.24	0.19
1	21.3936	1	111	68	1.97	3.28	3.34	2.7	3.22	3.3	24.02	3.99	21.88	0.09
1	40.2218	1	96	76	12.22	2.51	2.82	6.6	2.67	2.85	25.73	3.31	31.94	0.38
1	45.4401	1	157	99	2.58	3.28	3.37	3.9	3.17	3.29	18.8	3.83	16.72	0.15
1	32.6379	1	136	92	5.64	2.71	2.86	6.5	2.84	3.02	23.34	3.43	26.66	0.21
1	33.8344	1	132	71	-0.03	2.67	2.67	6.7	2.87	3.07	24.31	3.18	19.21	0
0	43	1	143	80	8.69	2.65	2.88				40.3902	3.54	33.54	0.26
0	36	1	130	75	3.5	3.72	3.85				22.1453	4.43	19.05	0.18
0	37	1	106	65	3.85	2.41	2.5				18.1075	2.89	19.96	0.19
0	37	1	121	81	10.12	2.73	3.01				26.1224	3.37	23.37	0.43
0	41	1	117	60	5.43	3.04	3.21				25.1607	3.7	21.54	0.25
0	38	1	111.5	67.5	7.14	3	3.22				29.2357	3.49	16.22	0.44
0	34	1	110	56.5	7.98	3.19	3.45				22.6326	3.67	14.99	0.53
0	39	1	131	83.5	12	3.31	3.7				34.9494	3.98	20.26	0.59
0	40	1	103	69	5.89	3.04	3.22				24.6097	3.61	18.65	0.32
0	36	1	105	56	5.72	3.18	3.37				21.6263	3.75	17.86	0.32
0	34	1	101	57.5	6.82	3.08	3.29				21.7738	3.72	20.83	0.33
0	42	1	112.5	72	11.2	3	3.34				24.2764	3.52	17.15	0.65
0	33	1	113	64.5	6.02	2.1	2.23				30.5909	2.82	33.99	0.18
0	39	1	111	70	6.77	3.03	3.24				25.3422	3.48	14.67	0.46
0	32	1	118	67	14.4	3.06	3.5				26.6097	4.12	34.44	0.42
0	48	1	117	70	13.69	2.63	2.98				26.6999	3.57	36.02	0.38
0	32	1	120	69	11.04	2.95	3.27				25.0995	3.76	27.49	0.4
0	30	1	100	55.5	11.16	3.3	3.66				28.257	3.81	15.67	0.71
0	32	1	104	54	8.39	1.61	1.75				22.6757	2.03	25.93	0.32
0	42	1	119	68	9.95	2.81	3.09				21.0612	3.94	40.45	0.25
0	29	1	109	59	15.51	3.11	3.59				24.0377	3.58	15.03	1.03
0	38	1	99	62	4.34	3.32	3.47				21.3382	4	20.47	0.21
0	36	1	104	70	8.24	2.76	2.99				25.0292	3.45	25.06	0.33
0	39	1	107	64	6.48	3.04	3.24				25.2675	3.6	18.23	0.36
0	34	1	110	70	8.64	2.47	2.68				21.1927	3.06	23.89	0.36
0	37	1	106	56	0.72	3.07	3.09				21.9671	3.7	20.65	0.04
0	41	1	103	71	11.47	3.1	3.46				24.7409	3.57	15.05	0.76
0	36	1	113	77	7.29	3.25	3.48				29.7442	3.92	20.64	0.35
0	41	1	111	74	9.96	2.61	2.88				23.3242	3.3	26.22	0.38
0	40	1	122	82	3.07	2.5	2.58				28.5627	2.87	14.67	0.21
0	39	1	110	66	2.6	3.14	3.22				30.2528	3.95	26	0.1
0	39	1	103	62	14.42	3.19	3.65				27.8352	4.06	27.35	0.53
0	31	1	97	67	8.74	2.97	3.23				23.7954	3.64	22.48	0.39
0	48	1	140	90	4.93	2.91	3.05				33.4821	3.15	8.37	0.59
0	36	1	107	65	3.51	3.8	3.93				26.6749	4.41	16.01	0.22
0	36	1	101	61	6.85	3.65	3.9				30.8571	4.3	17.81	0.38
0	35	1	124	78	8.96	2.88	3.14				34.4876	3.48	20.81	0.43
0	30	1	99	68	3.9	3.31	3.44				31.804	3.81	15.2	0.26
0	42	1	117	72	14.65	3.61	4.14				28.7347	4.82	33.58	0.44
0	40	1	114	81	3.07	2.77	2.85				25.528	3	8.5	0.36
0	44	1	104	70	2.33	3.65	3.73				19.7551	4.07	11.47	0.2
0	40	1	119	74	5.19	2.44	2.57				19.6235	2.98	22.27	0.23
0	40	1	121	74	10.08	3.04	3.35				23.1405	3.96	30.2	0.33
0	39	1	128	76	6.65	3.32	3.54				30.2861	3.78	13.85	0.48
0	46	1	111	64	15.8	2.63	3.04				24.3911	3.33	26.9	0.59
0	40	1	110	74	5.95	2.55	2.7				21.0498	3.09	21.16	0.28
0	42	1	119	78	6.59	3.38	3.61				40.0091	3.95	16.75	0.39
0	41	1	136	80	15.23	2.56	2.95				21.6797	3.53	37.7	0.4
0	36	1	134	75	11.31	3.36	3.74				38.9864	3.9	16.07	0.7
0	41	1	135	85	9.07	2.72	2.97				23.3469	3.57	31.13	0.29
0	41	1	111	74	15.38	2.54	2.93				22.0517	3.5	38.07	0.4
0	42	1	111	67	8.04	2.8	3.03				24.7249	3.24	15.87	0.51
0	40	1	125	82	11.65	3.08	3.43				28.9062	3.73	21.14	0.55
0	47	1	109	72	4.03	3.14	3.27				21.4996	3.98	26.59	0.15
0	34	1	108	75	10.54	2.94	3.25				32.2118	3.66	24.57	0.43
0	36	1	100	70	5.6	2.47	2.61				21.2031	3	21.46	0.26
0	51	1	131	78	7.3	2.48	2.66				19.5312	3.1	25	0.29
0	52	1	117	78	7.56	2.27	2.44				27.2874	2.88	26.65	0.28
0	37	1	125	77	12.77	3.13	3.53				39.2628	4.18	33.51	0.38
0	39	1	116	81	20.97	1.96	2.38				29.9383	2.76	40.7	0.52
0	42	1	111	68	8.62	3.35	3.63				21.6128	4.1	22.57	0.38
0	44	1	116	77	3.51	2.61	2.7				20.1408	2.98	14.06	0.25
0	49	1	124	85	7.78	3	3.23				24.2031	3.73	24.44	0.32
0	28	1	118	86	7.07	3.21	3.43				19.3792	3.75	16.94	0.42
0	46	1	135	87	4.31	2.99	3.12				25.1607	3.83	28.06	0.15
0	51	1	113	80	5.99	3.42	3.63				26.9852	3.92	14.52	0.41
Coding:
Patient_control: 0= control, 1= patient
Sex: 1= female, 2= male
BPhvilsys: Systolic BP at rest
BPhvildia: Diastolic BP at rest
FMD_0m: FMD at baseline, in per cent
FMD_mm_pre_0m: Diameter in mm, baseline, pre-occlusion
FMD_mm_post_0m: Diameter in mm, baseline, post-occlusion
FMD_18m: FMD at 18 months, in per cent
FMD_mm_pre_18m: Diameter in mm at 18 months, pre-occlusion
FMD_mm_post_18m: Diameter in mm at 18 months, post-occlusion
FMD_etter_Nitro: Dilation after administration of nitroglycerin, in mm
FMD_Nitro_prosent: Dilation after administration of nitroglycerin, in per cent
